# Supplementary material for: How 10 at% Al Addition in the Ti-V-Zr-Nb High-Entropy Alloy Changes Hydrogen Sorption Properties
Source: Molecules. 2021 Apr 23;26(9):2470. doi: 10.3390/molecules26092470 (PMC8122896; doi:10.3390/molecules26092470)
Supplement: Supplementary file 1 [file molecules-26-02470-s001.zip]

Archive with 1 entries (1 files):
- molecules-1182562-supplementary.pdf
